# Supplementary material for: A knockout cell library of GPI biosynthetic genes for functional studies of GPI-anchored proteins
Source: Commun Biol. 2021 Jun 23;4:777. doi: 10.1038/s42003-021-02337-1 (PMC8222316; doi:10.1038/s42003-021-02337-1)
Supplement: Supplementary file 3 — Supplementary Data 1 [file 42003_2021_2337_MOESM3_ESM.xlsx]

## Sheet: Figure 2
Figure 2
Data 1	WT	PIGA	PIGC	PIGH	PIGP	PIGQ	PIGY	PIGL	PIGW	PIGM	PIGX	PIGV	PIGN	PIGB	PIGO	PIGF	PIGZ	PIGG	PIGK	PIGS	PIGT	PIGU	GAA1	PGAP1	PGAP5	PGAP3	PGAP2	PGAP4	B3GALT4	PGAP6	GPLD1	GDPD5	ACE
CD55	1	0.00777515	0.0630418	0.0583226	2.66953e-05	0.452746	0.249862	0.0157604	0.0640925	0.0231153	0.096664	0.0359863	0.669031	0.254006	0.191489	0.0998161	0.989493	1.19345	0.0147623	0.0189125	0.00444477	0.00652033	-0.000186867	0.858156	0.965852	0.829262	0.127134	1.31439	1.25072	1.05174	1.29847	1.02388	1.2348
CD59	1	-0.00295767	0.00583123	0.137428	0.000156233	0.41344	0.116597	-0.000241099	0.00694982	0.0088674	0.0434539	0.00317914	0.28231	0.0765349	0.045977	0.0238295	1.1598	0.915045	0.000972806	-0.00187272	0.00210504	-0.000885322	-0.00144173	1.0785	0.924306	0.834595	0.0535464	1.05223	0.944126	1.12268	0.908901	0.902828	1.14454
prion	1	0.00134392	0.00409285	0.0816423	-0.00372307	0.169798	0.0121706	0.00120342	0.0113012	0.030336	0.00808797	0.00799633	0.379963	0.091631	0.091631	0.0308674	1.04887	0.821917	-0.00392792	0.0107453	0.00439066	-0.00273025	-0.00466454	0.835064	0.95113	0.828955	0.822847	1.20325	0.922286	1.05978	0.946198	1.32281	1.4902
Data 2	WT	PIGA	PIGC	PIGH	PIGP	PIGQ	PIGY	PIGL	PIGW	PIGM	PIGX	PIGV	PIGN	PIGB	PIGO	PIGF	PIGZ	PIGG	PIGK	PIGS	PIGT	PIGU	GAA1	PGAP1	PGAP5	PGAP3	PGAP2	PGAP4	B3GALT4	PGAP6	GPLD1	GDPD5	ACE
CD55	1	0.0058183	0.0647954	0.0039202	-0.000174756	0.460146	0.204625	0.0107356	0.0599087	0.0183712	0.0938106	0.0220363	0.657926	0.361666	0.135654	0.0764015	1.03054	1.00979	0.0101248	0.00440725	0.0129272	0.000826548	-0.00107215	0.993892	0.844234	0.795367	0.0931998	1.05588	1.07451	1.39118	1.27941	1.02794	1.43775
CD59	1	-0.00255058	0.0039598	0.00128641	-0.000443685	0.281453	0.0491458	-0.00205832	0.00688923	0.00694473	0.0552948	0.00152022	0.288153	0.105486	0.048297	0.0135492	0.995174	1.19665	-0.0026085	-0.0045341	0.00670551	0.0014343	0.00185148	0.913131	1.00241	0.773174	0.0456427	1.16719	1.19131	1.29419	1.09003	1.02733	1.12057
prion	1	-0.0105173	-0.00427123	0.00111266	-0.00284235	0.116445	0.00698954	-0.00727619	-0.00663321	0.0173933	0.00918545	0.00105633	0.396385	0.147066	0.0571794	0.0067513	1.07873	0.975681	-0.00709248	-0.0100318	0.00124922	-0.00246809	-0.00230625	0.750681	0.888462	0.737559	0.691631	1.17513	1.05838	1.35757	1.35757	1.09486	1.64216
Data 3	WT	PIGA	PIGC	PIGH	PIGP	PIGQ	PIGY	PIGL	PIGW	PIGM	PIGX	PIGV	PIGN	PIGB	PIGO	PIGF	PIGZ	PIGG	PIGK	PIGS	PIGT	PIGU	GAA1	PGAP1	PGAP5	PGAP3	PGAP2	PGAP4	B3GALT4	PGAP6	GPLD1	GDPD5	ACE
CD55	1	0.0104223	0.167952	-0.00921024	-0.0105491	0.45682	0.219059	0.015667	0.032067	0.0692179	0.0491363	0.0501404	0.675347	0.282083	0.136157	0.149879	1.02678	1.37718	0.0190139	0.0327364	-0.00430256	-0.00949613	-0.0124598	1.26106	0.919674	0.923021	0.118753	1.06838	1.18072	1.27352	1.28818	1.04884	1.43471
CD59	1	-0.000473293	0.0340403	-0.000520176	-0.0042534	0.377796	0.0668618	0.00902445	0.0173647	0.0139315	0.0872552	0.0100078	0.472756	0.098781	0.0597894	0.0463018	1.14223	1.08835	0.0100078	0.00335965	-0.000709178	-0.0042534	-0.00497596	1.20599	1.37275	1.01962	0.0504707	0.765347	0.768091	1.11938	0.912177	0.768091	1.01372
prion	1	0.0075188	0.0115904	-0.0161518	-0.0139536	0.14603	-0.0096416	0.0109608	0.0113633	0.0391215	0.033445	0.0711164	0.592323	0.205804	0.124269	0.0845336	1.29931	1.27045	0.0742126	0.0736966	-0.0137512	-0.0142741	-0.0175235	1.09289	1.38703	1.11869	1.00516	1.05644	0.929446	1.18344	1.18344	1.23283	1.19755
average	WT	PIGA	PIGC	PIGH	PIGP	PIGQ	PIGY	PIGL	PIGW	PIGM	PIGX	PIGV	PIGN	PIGB	PIGO	PIGF	PIGZ	PIGG	PIGK	PIGS	PIGT	PIGU	GAA1	PGAP1	PGAP5	PGAP3	PGAP2	PGAP4	B3GALT4	PGAP6	GPLD1	GDPD5	ACE
CD55	1	0.00800527	0.0985966	0.0176775	-0.00356573	0.456571	0.224515	0.0140543	0.0520227	0.0369015	0.0798703	0.0360543	0.667435	0.299252	0.154433	0.108699	1.0156	1.19347	0.0146337	0.0186854	0.00435647	-0.000716416	-0.00457294	1.0377	0.90992	0.849216	0.113029	1.14622	1.16865	1.23881	1.28869	1.03355	1.36908
CD59	1	-0.00199385	0.0146105	0.0460647	-0.00151362	0.357563	0.0775348	0.00224168	0.0104013	0.00991454	0.0620013	0.00490239	0.34774	0.0936006	0.0513545	0.0278935	1.09907	1.06668	0.00279071	-0.00101573	0.00270046	-0.00123481	-0.00152207	1.06587	1.09982	0.875796	0.0498866	0.994923	0.967841	1.17875	0.970368	0.899416	1.09295
prion	1	-0.00055154	0.00380401	0.022201	-0.00683968	0.144091	0.00317284	0.00162935	0.00534377	0.0289503	0.0169061	0.026723	0.456224	0.148167	0.0910265	0.0407174	1.1423	1.02268	0.0210641	0.0248033	-0.00270379	-0.0064908	-0.00816478	0.892878	1.07554	0.895068	0.83988	1.14494	0.970037	1.20026	1.1624	1.21684	1.4433

## Sheet: Figure 3
Figure 3b
Data 1	WT	PIGN	PIGB	PIGO	PIGZ	PIGG	PGAP1	PGAP5	PGAP3	PGAP2	PGAP4	B3GALT4	PGAP6	GPLD1	GDPD5	ACE
CD55	0.116568	0.268675	0.736006	0.911547	0.106813	0.0683426	0.982617	0.0888952	0.0758658	0.907585	0.0865238	0.0692284	0.148072	0.0532375	0.07964	0.0878341
CD59	0.0105192	0.0417114	0.220793	0.717446	0.0275402	0.0219948	0.971048	0.0140167	0.0108601	0.701671	0.0129898	0.00692808	0.015188	0.00638709	0.0110498	0.0107325
prion	0.482037	0.667282	0.294713	0.724935	0.551613	0.371002	0.888244	0.560981	0.599513	0.936593	0.578763	0.383039	0.366785	0.301599	0.468156	0.398124
Data 2	WT	PIGN	PIGB	PIGO	PIGZ	PIGG	PGAP1	PGAP5	PGAP3	PGAP2	PGAP4	B3GALT4	PGAP6	GPLD1	GDPD5	ACE
CD55	0.114649	0.103499	0.617064	0.844818	0.0235178	0.043704	1.02045	0.0447123	0.0410659	0.62585	0.0931112	0.018619	0.152942	0.0500389	0.0851325	0.0576869
CD59	0.058601	0.0204596	0.26443	0.689793	0.00980423	0.0436932	0.937409	0.00977786	0.0227666	0.355436	0.0172204	-0.00412536	0.0600934	0.0269677	0.0484078	0.0369267
prion	0.548522	0.537713	0.396292	0.779157	0.459201	0.449423	1	0.460685	0.545933	0.79624	0.581683	0.36173	0.404092	0.36811	0.505196	0.514597
Data 3	WT	PIGN	PIGB	PIGO	PIGZ	PIGG	PGAP1	PGAP5	PGAP3	PGAP2	PGAP4	B3GALT4	PGAP6	GPLD1	GDPD5	ACE
CD55	0.0528211	0.230594	0.737393	0.872096	0.0607906	0.0661817	0.913542	0.0931294	0.0783848	0.900827	0.12753	0.090258	0.0836464	0.0280943	0.0536716	0.0347104
CD59	0.0148685	0.0451742	0.324557	0.733561	0.0203129	0.0352658	1.04389	0.0520686	0.0307635	0.814282	0.0417867	0.0294717	0.0125333	0.00370045	0.0138949	0.00458826
prion	0.481348	0.785346	0.388587	0.835276	0.541608	0.399258	0.860272	0.504625	0.557248	0.849953	0.599556	0.625263	0.47949	0.460586	0.42843	0.332069
average	WT	PIGN	PIGB	PIGO	PIGZ	PIGG	PGAP1	PGAP5	PGAP3	PGAP2	PGAP4	B3GALT4	PGAP6	GPLD1	GDPD5	ACE
CD55	0.0946791	0.200923	0.696821	0.876154	0.063707	0.0594094	0.972203	0.075579	0.0651055	0.811421	0.102388	0.0593685	0.12822	0.0437902	0.0728147	0.0600771
CD59	0.0279963	0.0357817	0.269927	0.7136	0.0192191	0.0336513	0.984117	0.0252877	0.0214634	0.623797	0.023999	0.0107581	0.0292715	0.0123517	0.0244508	0.0174158
prion	0.503969	0.663447	0.359864	0.779789	0.517474	0.406561	0.916172	0.508764	0.567565	0.860929	0.586667	0.456677	0.416789	0.376765	0.467261	0.41493

## Sheet: Figure 4
Figure 4b
Data 1	WT	PGAP2-KO
CD55	1	0.127134
CD59	1	0.0535464
prion	1	0.822847
Data 2	WT	PGAP2-KO
CD55	1	0.0931998
CD59	1	0.0456427
prion	1	0.691631
Data 3	WT	PGAP2-KO
CD55	1	0.118753
CD59	1	0.0504707
prion	1	1.00516
average	WT	PGAP2-KO
CD55	1	0.113029
CD59	1	0.0498866
prion	1	0.83988
Figure 4f left
	WT-PPP	WT-CPP	WT-PCP	WT-PPC
Data 1	1	1.24148	16.9062	0.731035
Data 2	1	1.41898	15.3365	0.674834
Data 3	1	1.01491	10.1666	0.511861
Data 4	1	0.68687	10.9804	0.493258
Data 5	1	1.00313	9.43117	0.55831
average	1	1.07307	12.5642	0.593859
Figure 4f right
	WT-PPP	WT-CPP	WT-PCP	WT-PPC
Data 1	0.102796	0.11601	0.00335255	0.0938876
Data 2	0.152017	0.117402	0.00486403	0.21042
Data 3	0.131783	0.118833	0.00504551	0.194852
Data 4	0.093834	0.104552	0.00261995	0.198875
Data 5	0.0876395	0.115291	0.00308137	0.0757435
average	0.113614	0.114417	0.00379268	0.154756

## Sheet: Figure 5
Figure 5a
background	0.188	0.186	0.186	0.186667
	WT
Proaerolysin (nM)	Data 1	Data 2	Data 3	average
0	0.714	0.709	0.706	0.709667	0.522667	0.999363
12	0.708	0.755	0.749	0.737333	0.550333	1.05226
24	0.761	0.767	0.742	0.756667	0.569667	1.08923
36	0.675	0.673	0.578	0.642	0.455	0.869981
48	0.405	0.328	0.287	0.34	0.153	0.292543
60	0.262	0.239	0.231	0.244	0.057	0.108987
	PIGA
Proaerolysin (nM)	Data 1	Data 2	Data 3	average
0	0.64	0.676	0.692	0.669333	0.482333	1.00486
12	0.643	0.624	0.62	0.629	0.442	0.920833
24	0.603	0.63	0.616	0.616333	0.429333	0.894444
36	0.636	0.64	0.646	0.640667	0.453667	0.945139
48	0.648	0.611	0.649	0.636	0.449	0.935417
60	0.676	0.649	0.647	0.657333	0.470333	0.979861
	PIGN
Proaerolysin (nM)	Data 1	Data 2	Data 3	average
0	0.777	0.805	0.807	0.796333	0.609333	0.998907
12	0.749	0.758	0.754	0.753667	0.566667	0.928962
24	0.769	0.811	0.76	0.78	0.593	0.972131
36	0.769	0.786	0.81	0.788333	0.601333	0.985792
48	0.792	0.79	0.801	0.794333	0.607333	0.995628
60	0.796	0.822	0.82	0.812667	0.625667	1.02568
	PIGB
Proaerolysin (nM)	Data 1	Data 2	Data 3	average
0	0.799	0.876	0.895	0.856667	0.669667	0.999502
12	0.803	0.869	0.865	0.845667	0.658667	0.983085
24	0.787	0.799	0.811	0.799	0.612	0.913433
36	0.777	0.829	0.865	0.823667	0.636667	0.950249
48	0.817	0.852	0.87	0.846333	0.659333	0.98408
60	0.811	0.865	0.892	0.856	0.669	0.998507
	PIGO
Proaerolysin (nM)	Data 1	Data 2	Data 3	average
0	0.712	0.673	0.627	0.670667	0.483667	1.00138
12	0.685	0.605	0.667	0.652333	0.465333	0.963423
24	0.669	0.584	0.634	0.629	0.442	0.915114
36	0.672	0.568	0.566	0.602	0.415	0.859213
48	0.679	0.594	0.552	0.608333	0.421333	0.872326
60	0.661	0.609	0.603	0.624333	0.437333	0.905452
	PIGZ
Proaerolysin (nM)	Data 1	Data 2	Data 3	average
0	0.653	0.615	0.657	0.641667	0.454667	1.00147
12	0.609	0.684	0.617	0.636667	0.449667	0.990455
24	0.655	0.654	0.684	0.664333	0.477333	1.0514
36	0.538	0.569	0.552	0.553	0.366	0.806167
48	0.3	0.279	0.259	0.279333	0.0923333	0.203377
60	0.237	0.231	0.217	0.228333	0.0413333	0.0910426
	PIGG
Proaerolysin (nM)	Data 1	Data 2	Data 3	average
0	0.669	0.627	0.596	0.630667	0.443667	1.0015
12	0.65	0.627	0.626	0.634333	0.447333	1.00978
24	0.721	0.653	0.677	0.683667	0.496667	1.12114
36	0.454	0.453	0.475	0.460667	0.273667	0.617758
48	0.248	0.248	0.253	0.249667	0.0626667	0.14146
60	0.212	0.211	0.22	0.214333	0.0273333	0.0617005
	PIGK
Proaerolysin (nM)	Data 1	Data 2	Data 3	average
0	0.656	0.675	0.764	0.698333	0.511333	1.00261
12	0.607	0.698	0.675	0.66	0.473	0.927451
24	0.698	0.699	0.671	0.689333	0.502333	0.984967
36	0.705	0.766	0.754	0.741667	0.554667	1.08758
48	0.703	0.764	0.785	0.750667	0.563667	1.10523
60	0.712	0.769	0.771	0.750667	0.563667	1.10523
	PGAP1
Proaerolysin (nM)	Data 1	Data 2	Data 3	average
0	0.639	0.652	0.644	0.645	0.458	1
12	0.673	0.674	0.68	0.675667	0.488667	1.06696
24	0.681	0.683	0.659	0.674333	0.487333	1.06405
36	0.681	0.613	0.556	0.616667	0.429667	0.938137
48	0.326	0.389	0.315	0.343333	0.156333	0.341339
60	0.251	0.228	0.224	0.234333	0.0473333	0.103348
	PGAP5
Proaerolysin (nM)	Data 1	Data 2	Data 3	average
0	0.692	0.733	0.741	0.722	0.535	1
12	0.718	0.689	0.682	0.696333	0.509333	0.952025
24	0.676	0.729	0.69	0.698333	0.511333	0.955763
36	0.687	0.683	0.671	0.680333	0.493333	0.922118
48	0.71	0.72	0.635	0.688333	0.501333	0.937072
60	0.768	0.773	0.758	0.766333	0.579333	1.08287
	PGAP3
Proaerolysin (nM)	Data 1	Data 2	Data 3	average
0	0.632	0.656	0.696	0.661333	0.474333	1.0007
12	0.699	0.701	0.687	0.695667	0.508667	1.07314
24	0.649	0.743	0.698	0.696667	0.509667	1.07525
36	0.631	0.609	0.691	0.643667	0.456667	0.963432
48	0.391	0.389	0.377	0.385667	0.198667	0.419128
60	0.225	0.223	0.224	0.224	0.037	0.0780591
	PGAP2
Proaerolysin (nM)	Data 1	Data 2	Data 3	average
0	0.614	0.736	0.713	0.687667	0.500667	1.00133
12	0.647	0.702	0.7	0.683	0.496	0.992
24	0.653	0.657	0.673	0.661	0.474	0.948
36	0.632	0.691	0.653	0.658667	0.471667	0.943333
48	0.638	0.685	0.636	0.653	0.466	0.932
60	0.672	0.686	0.645	0.667667	0.480667	0.961333
	PGAP4
Proaerolysin (nM)	Data 1	Data 2	Data 3	average
0	0.796	0.812	0.816	0.808	0.621	1
12	0.815	0.814	0.85	0.826333	0.639333	1.02952
24	0.8	0.832	0.859	0.830333	0.643333	1.03596
36	0.651	0.509	0.443	0.534333	0.347333	0.559313
48	0.227	0.218	0.219	0.221333	0.0343333	0.0552872
60	0.203	0.2	0.205	0.202667	0.0156667	0.0252281
	B3GALT4
Proaerolysin (nM)	Data 1	Data 2	Data 3	average
0	0.804	0.772	0.803	0.793	0.606	1
12	0.83	0.786	0.796	0.804	0.617	1.01815
24	0.845	0.847	0.784	0.825333	0.638333	1.05336
36	0.512	0.464	0.443	0.473	0.286	0.471947
48	0.248	0.248	0.235	0.243667	0.0566667	0.0935094
60	0.215	0.232	0.215	0.220667	0.0336667	0.0555556
	PGAP6
Proaerolysin (nM)	Data 1	Data 2	Data 3	average
0	0.682	0.603	0.643	0.642667	0.455667	0.999269
12	0.691	0.699	0.701	0.697	0.51	1.11842
24	0.671	0.625	0.673	0.656333	0.469333	1.02924
36	0.302	0.302	0.31	0.304667	0.117667	0.258041
48	0.209	0.215	0.205	0.209667	0.0226667	0.0497076
60	0.199	0.191	0.198	0.196	0.009	0.0197368
Figure 5b
background	0.184	0.178	0.181	0.181
	WT
Proaerolysin (nM)	Data 1	Data 2	Data 3	average
0	0.791	0.741	0.72	0.750667	0.569667	0.999415
60	0.229	0.214	0.299	0.247333	0.0663333	0.116374
120	0.253	0.209	0.301	0.254333	0.0733333	0.128655
240	0.278	0.229	0.215	0.240667	0.0596667	0.104678
360	0.276	0.215	0.296	0.262333	0.0813333	0.14269
480	0.251	0.297	0.328	0.292	0.111	0.194737
600	0.247	0.299	0.255	0.267	0.086	0.150877
	PIGA
Proaerolysin (nM)	Data 1	Data 2	Data 3	average
0	0.687	0.682	0.671	0.68	0.499	1
60	0.724	0.743	0.743	0.736667	0.555667	1.11356
120	0.697	0.707	0.723	0.709	0.528	1.05812
240	0.703	0.712	0.707	0.707333	0.526333	1.05478
360	0.723	0.726	0.741	0.73	0.549	1.1002
480	0.722	0.734	0.763	0.739667	0.558667	1.11957
600	0.765	0.752	0.75	0.755667	0.574667	1.15164
	PIGN
Proaerolysin (nM)	Data 1	Data 2	Data 3	average
0	0.75	0.762	0.745	0.752333	0.571333	1.00234
60	0.715	0.712	0.725	0.717333	0.536333	0.940936
120	0.252	0.251	0.28	0.261	0.08	0.140351
240	0.263	0.271	0.283	0.272333	0.0913333	0.160234
360	0.249	0.261	0.271	0.260333	0.0793333	0.139181
480	0.265	0.28	0.284	0.276333	0.0953333	0.167251
600	0.285	0.243	0.297	0.275	0.094	0.164912
	PIGB
Proaerolysin (nM)	Data 1	Data 2	Data 3	average
0	0.942	0.918	0.912	0.924	0.743	1
60	0.909	0.922	0.995	0.942	0.761	1.02423
120	0.835	0.924	0.987	0.915333	0.734333	0.988336
240	0.851	0.867	1.012	0.91	0.729	0.981157
360	0.875	0.961	1.032	0.956	0.775	1.04307
480	0.919	0.99	1.034	0.981	0.8	1.07672
600	0.951	1.006	1.056	1.00433	0.823333	1.10812
	PIGO
Proaerolysin (nM)	Data 1	Data 2	Data 3	average
0	0.736	0.891	0.694	0.773667	0.592667	0.999438
60	0.809	0.887	0.801	0.832333	0.651333	1.09837
120	0.761	0.786	0.787	0.778	0.597	1.00675
240	0.792	0.77	0.789	0.783667	0.602667	1.0163
360	0.79	0.767	0.718	0.758333	0.577333	0.973581
480	0.814	0.787	0.747	0.782667	0.601667	1.01461
600	0.803	0.779	0.755	0.779	0.598	1.00843
	PIGK
Proaerolysin (nM)	Data 1	Data 2	Data 3	average
0	0.874	0.912	0.859	0.881667	0.700667	1.00095
60	0.97	1.061	1.017	1.016	0.835	1.19286
120	0.93	0.889	0.929	0.916	0.735	1.05
240	0.946	0.934	0.905	0.928333	0.747333	1.06762
360	0.885	0.892	0.906	0.894333	0.713333	1.01905
480	0.937	0.864	0.88	0.893667	0.712667	1.0181
600	0.959	0.88	0.895	0.911333	0.730333	1.04333
	PGAP5
Proaerolysin (nM)	Data 1	Data 2	Data 3	average
0	0.804	0.793	0.754	0.783667	0.602667	1.00111
60	0.797	0.813	0.785	0.798333	0.617333	1.02547
120	0.232	0.231	0.249	0.237333	0.0563333	0.093577
240	0.266	0.246	0.259	0.257	0.076	0.126246
360	0.23	0.238	0.246	0.238	0.057	0.0946844
480	0.237	0.247	0.268	0.250667	0.0696667	0.115725
600	0.256	0.255	0.261	0.257333	0.0763333	0.1268
	PGAP2
Proaerolysin (nM)	Data 1	Data 2	Data 3	average
0	0.899	0.82	0.981	0.9	0.719	1
60	0.814	0.861	1.002	0.892333	0.711333	0.989337
120	0.858	0.759	0.827	0.814667	0.633667	0.881317
240	0.804	0.866	0.913	0.861	0.68	0.945758
360	0.313	0.275	0.307	0.298333	0.117333	0.16319
480	0.282	0.288	0.291	0.287	0.106	0.147427
600	0.275	0.281	0.307	0.287667	0.106667	0.148354

## Sheet: Figure S1
Figure S1a
	PIGA	PIGC	PIGH	PIGP	PIGQ	PIGY	DPM2	PIGL	PIGW	PIGM	PIGX	PIGV	PIGN	PIGB	PIGZ	PIGO	PIGF	PIGG	GAA1	PIGK	PIGT	PIGU	PIGS	PGAP1	PGAP5	PGAP3	PGAP2	PGAP4	B3GALT4	PGAP6	GPLD1	GDPD5	ACE
Data 1	6.14138	54.6504	39.8336	26.3545	68.3389	3.08015	122.677	13.8347	41.2486	27.9736	41.5127	12.7484	23.8012	7.99138	1.52961	19.8831	23.6205	17.9364	138.147	34.0141	130.201	27.3238	108.996	11.0674	5.11503	7.49626	15.9771	20.1195	1.30586	73.4856	4.26532	9.01412	5.87229
Data 2	7.1511	50.7455	35.2142	25.4652	64.4709	1.35207	124.653	12.2252	38.4983	26.4511	38.0045	10.9098	25.0359	7.49049	1.64595	18.7017	25.9727	16.7168	144.203	35.4076	128.017	29.3167	108.75	11.8144	5.12287	7.59503	17.8472	21.7719	1.18942	71.7507	3.83253	9.3604	6.10839
Data 3	7.0531	56.3041	36.483	28.9643	64.8633	3.28728	120.84	14.0169	40.1256	28.8593	40.7748	11.2272	23.2606	8.68781	2.01962	19.3809	21.2379	17.4368	142.034	35.3134	130.147	25.1103	114.967	11.8882	5.64887	6.55473	17.2869	20.1908	0.867339	71.7518	5.07475	9.46884	5.40773
average	6.78186	53.9	37.1769	26.928	65.891	2.57317	122.723	13.3589	39.9575	27.7613	40.0973	11.6285	24.0326	8.05656	1.73173	19.3219	23.6103	17.3633	141.461	34.9117	129.455	27.2503	110.904	11.59	5.29559	7.21534	17.0371	20.6941	1.12087	72.3294	4.39087	9.28112	5.79614
Figure S1b
	ACHE	ALPI	ALPL	ALPP	ALPPL2	ART1	ART3	ART4	BCAN	BST1	BST2	CA4	CD109	CD14	CD160	CD177	CD24	CD48	CD52	CD55	CD58	CD59	CDH13	CEACAM5	CEACAM6	CEACAM7	CEACAM8	CFC1	CNTFR	CNTN1	CNTN2	CNTN3	CNTN4	CNTN5	CNTN6	CPM	CPO	DPEP1	DPEP2	DPEP3	EFNA1	EFNA2	EFNA3	EFNA4	EFNA5	ENPP6	FCGR3B	FOLR1	FOLR2
Data 1	3.18873	0	5.41439	11.8504	1.98813	0	0	0	0.036529	0.218091	90.9811	0	32.7137	0.85097	0.281372	0.055121	3.10439	0.078677	2.61731	34.9209	4.18923	6.38004	2.06185	0.044336	0	0	0	0	2.22871	2.18739	0.016805	0	0	0	0	5.98966	0.111599	0.048539	0.050028	0	19.7328	2.15812	34.0556	15.6955	6.32199	0.039898	0	6.90069	0
Data 2	3.01896	0	5.1594	10.5894	1.2928	0	0	0	0	0.081449	99.8366	0	30.5273	0.621146	0.400831	0	2.63689	0	2.44267	36.9754	3.84144	75.4261	2.53123	0	0	0	0	0.104128	2.74677	1.91679	0.033014	0	0	0	0	5.52756	0.081072	0.04816	0	0	18.4332	1.5401	31.4675	12.5579	6.86016	0.039192	0	6.19501	0
Data 3	3.19319	0	5.65462	11.7008	1.0449	0	0	0	0.118116	0.159959	85.1601	0	34.4904	0.12839	0.605211	0	2.31176	0	1.66288	38.2337	4.06208	75.2731	2.45709	0	0	0	0	0.034274	2.43724	2.46567	0.053503	0	0	0	0	6.0042	0.049095	0.021712	0.188753	0	18.155	1.91099	32.0061	11.8513	6.94026	0	0	5.4673	0
average	3.13363	0	5.40947	11.3802	1.44195	0	0	0	0.0515483	0.153166	91.9926	0	32.5771	0.533502	0.429138	0.0183737	2.68435	0.0262257	2.24095	36.71	4.03092	52.3598	2.35005	0.0147787	0	0	0	0.046134	2.4709	2.18995	0.0344407	0	0	0	0	5.84048	0.0805887	0.0394703	0.0795937	0	18.7736	1.86974	32.5097	13.3682	6.70747	0.0263633	0	6.18766	0
	GAS1	GFRA1	GFRA2	GFRA3	GFRA4	GLIPR1L1	GML	GP2	GPC1	GPC2	GPC3	GPC4	GPC5	GPC6	GPIHBP1	HJV	HYAL2	ITLN1	IZUMO1R	LPL	LSAMP	LY6D	LY6E	LY6G6C	LY6G6D	LY6H	LY6K	LYNX1	LYPD1	LYPD2	LYPD3	LYPD4	LYPD5	LYPD6B	LYPD8	MDGA1	MDGA2	MELTF	MMP17	MMP25	MSLN	NCAM1	NEGR1	NRN1	NRN1L	NT5E	NTM	NTNG1	NTNG2
Data 1	32.5557	1.91453	3.32903	0.225197	0.099467	0.2059	0	0	57.5795	5.60818	20.2202	44.029	2.46034	1.4208	0.274118	0.035497	32.5387	0	0.485119	9.25928	0	0	189.685	0	0	0	8.66503	1.25945	12.8282	0	1.35928	0	0.349952	4.11237	0	3.85513	0	18.9372	18.5447	6.92908	0.213395	12.6726	0	13.6212	0.568039	2.42558	0	0	0.852197
Data 2	30.4053	1.86411	2.65976	0.125799	0	0.187936	0	0	58.9377	3.88122	21.9203	43.2987	2.53068	1.21461	0.373266	0	33.0476	0.063457	0	8.89849	0	0	189.818	0	0	0	7.27825	1.19481	13.3573	0.121258	1.8271	0	0.616592	3.25241	0	4.94081	0	16.9676	16.2748	6.557	0.070341	12.9194	0	12.4673	0	1.50601	0	0	0.919552
Data 3	30.0949	1.97269	3.70532	0.169829	0	0.138452	0	0	59.4941	5.23786	19.814	44.8873	2.41717	1.43938	0.218053	0	30.7198	0	0	9.89184	0.060742	0	177.684	0	0	0	7.57796	1.52056	13.2823	0	2.21394	0	0.524684	3.59831	0	5.01079	0	17.7694	19.6656	5.76762	0.064397	13.12	0	13.181	0.470442	1.57081	0	0.021403	0.812717
average	31.0186	1.91711	3.23137	0.173608	0.0331557	0.177429	0	0	58.6704	4.90909	20.6515	44.0717	2.4694	1.35826	0.288479	0.0118323	32.102	0.0211523	0.161706	9.34987	0.0202473	0	185.729	0	0	0	7.84041	1.32494	13.1559	0.0404193	1.80011	0	0.497076	3.65436	0	4.60224	0	17.8914	18.1617	6.4179	0.116044	12.904	0	13.0898	0.34616	1.83413	0	0.00713433	0.861489
	OMG	OPCML	OTOA	PLAUR	PLET1	PRND	PRNP	PRSS21	PRSS41	PSCA	RAET1G	RAET1L	RECK	RGMA	RGMB	RTN4R	RTN4RL1	RTN4RL2	SEMA7A	SMPDL3B	SPACA4	SPAM1	SPRN	TDGF1	TECTA	TECTB	TEX101	TFPI	THY1	TNFRSF10C	TREH	ULBP1	ULBP2	ULBP3	UMOD	VNN1	VNN2	VNN3	XPNPEP2	CACNA2D1	CACNA2D2	CACNA2D3	CACNA2D4	LY6L	LYPD6	MICA	NYX	PRSS8	VTCN1
Data 1	0	0	0.125031	5.68548	0	0	88.7196	0	0	1.75343	0.659895	1.43553	5.46729	18.5899	6.29653	11.4302	14.2455	10.0891	4.28049	4.72391	0.492227	0	0.615363	0	1.056	0	0	6.43188	0.193394	0.660289	0	11.743	11.4095	31.6218	0	0	0	0	0.2271	6.20117	2.72855	1.42972	0.003896	0	4.82594	20.1262	0	1.48286	0
Data 2	0	0	0	6.1903	0	0	88.3015	0	0	0.489062	0.804318	1.41312	4.83473	19.1646	6.28103	10.017	13.3951	8.79688	3.84777	5.26923	0.762826	0	0.88238	0.069872	0.839847	0	0	5.53139	0.059414	0.667971	0.109204	10.9412	14.2549	35.7334	0	0	0.093945	0	0.13576	6.33851	3.1416	1.85425	0.009241	0	5.88276	20.4171	0.13268	1.38602	0
Data 3	0.075024	0	0	6.80541	0	0	91.9797	0	0	0.937684	0.818721	1.19904	4.27966	17.0925	6.19779	11.8752	12.9694	7.52349	3.92618	4.80122	0.048268	0	0.431077	0	1.05498	0	0.175293	5.65561	0.100585	0.792915	0	10.7263	11.6764	35.1444	0	0	0	0	0	6.36121	2.4923	1.60647	0.015054	0	5.9868	22.0052	0.121305	1.33031	0.039701
average	0.025008	0	0.041677	6.22707	0	0	89.6669	0	0	1.06006	0.760978	1.34923	4.86056	18.2823	6.25845	11.1075	13.5367	8.80317	4.01815	4.93146	0.43444	0	0.64294	0.0232907	0.983608	0	0.058431	5.87296	0.117798	0.707058	0.0364013	11.1368	12.4469	34.1666	0	0	0.031315	0	0.120953	6.3003	2.78749	1.63015	0.009397	0	5.56517	20.8495	0.0846617	1.39973	0.0132337

## Sheet: Figure S4
Figure S4b
Data 1	WT	PIGB-KO	PIGB-PIGZ-DKO
CD55	1	0.363482	0.439864
Data 2	WT	PIGB-KO	PIGB-PIGZ-DKO
CD55	1	0.305263	0.302927
Data 3	WT	PIGB-KO	PIGB-PIGZ-DKO
CD55	1	0.317128	0.309817
average	WT	PIGB-KO	PIGB-PIGZ-DKO
CD55	1	0.328625	0.350869

## Sheet: Figure S6
Figure S6
background
	WT
Proaerolysin (nM)	Data 1	Data 2	Data 3	average
0	0.854	0.879	0.831	0.854667	0.677667	0.999508
12	0.867	0.803	0.732	0.800667	0.623667	0.919862
24	0.86	0.802	0.694	0.785333	0.608333	0.897247
36	0.585	0.472	0.468	0.508333	0.331333	0.488692
48	0.292	0.268	0.246	0.268667	0.0916667	0.135202
60	0.25	0.234	0.238	0.240667	0.0636667	0.0939036
	PGAP5+vector
Proaerolysin (nM)	Data 1	Data 2	Data 3	average
0	0.797	0.754	0.833	0.794667	0.617667	1.00108
12	0.845	0.763	0.722	0.776667	0.599667	0.971907
24	0.855	0.709	0.716	0.76	0.583	0.944895
36	0.768	0.733	0.661	0.720667	0.543667	0.881145
48	0.748	0.665	0.687	0.7	0.523	0.84765
60	0.726	0.712	0.697	0.711667	0.534667	0.866559
	PGAP5+PGAP5
Proaerolysin (nM)	Data 1	Data 2	Data 3	average
0	0.87	0.888	0.879	0.879	0.702	1
12	0.778	0.779	0.792	0.783	0.606	0.863248
24	0.675	0.717	0.772	0.721333	0.544333	0.775404
36	0.387	0.396	0.42	0.401	0.224	0.319088
48	0.3	0.299	0.308	0.302333	0.125333	0.178538
60	0.282	0.281	0.287	0.283333	0.106333	0.151472
	PGAP4+vector
Proaerolysin (nM)	Data 1	Data 2	Data 3	average
0	0.93	0.903	0.967	0.933333	0.756333	1.00044
12	0.843	0.819	0.884	0.848667	0.671667	0.888448
24	0.846	0.813	0.919	0.859333	0.682333	0.902557
36	0.415	0.464	0.389	0.422667	0.245667	0.324956
48	0.276	0.297	0.285	0.286	0.109	0.14418
60	0.265	0.266	0.272	0.267667	0.0906667	0.119929
	PGAP4+PGAP4
Proaerolysin (nM)	Data 1	Data 2	Data 3	average
0	0.946	1.073	0.874	0.964333	0.787333	1.00042
12	0.877	0.915	0.914	0.902	0.725	0.92122
24	0.873	0.91	0.9	0.894333	0.717333	0.911478
36	0.468	0.581	0.647	0.565333	0.388333	0.493435
48	0.284	0.291	0.302	0.292333	0.115333	0.146548
60	0.261	0.265	0.279	0.268333	0.0913333	0.116053
	B3GALT4+vector
Proaerolysin (nM)	Data 1	Data 2	Data 3	average
0	0.902	0.879	0.871	0.884	0.707	1
12	0.781	0.761	0.791	0.777667	0.600667	0.849599
24	0.673	0.647	0.658	0.659333	0.482333	0.682225
36	0.26	0.265	0.267	0.264	0.087	0.123055
48	0.25	0.26	0.259	0.256333	0.0793333	0.112211
60	0.235	0.239	0.242	0.238667	0.0616667	0.087223
	B3GALT4+B3GALT4
Proaerolysin (nM)	Data 1	Data 2	Data 3	average
0	0.85	0.829	0.752	0.810333	0.633333	1.00053
12	0.909	0.833	0.712	0.818	0.641	1.01264
24	0.896	0.775	0.767	0.812667	0.635667	1.00421
36	0.422	0.35	0.379	0.383667	0.206667	0.326488
48	0.242	0.242	0.243	0.242333	0.0653333	0.103212
60	0.219	0.224	0.24	0.227667	0.0506667	0.0800421
	PGAP6+vector
Proaerolysin (nM)	Data 1	Data 2	Data 3	average
0	1.232	1.09	1.025	1.11567	0.938667	0.999645
12	1.078	0.946	0.964	0.996	0.819	0.872204
24	0.986	0.959	0.915	0.953333	0.776333	0.826766
36	0.48	0.456	0.454	0.463333	0.286333	0.304934
48	0.287	0.289	0.292	0.289333	0.112333	0.119631
60	0.259	0.267	0.249	0.258333	0.0813333	0.086617
	PGAP6+PGAP6
Proaerolysin (nM)	Data 1	Data 2	Data 3	average
0	1.027	0.979	0.987	0.997667	0.820667	1.00081
12	1.007	0.952	0.928	0.962333	0.785333	0.957724
24	0.881	0.927	0.952	0.92	0.743	0.906098
36	0.668	0.688	0.682	0.679333	0.502333	0.612602
48	0.331	0.313	0.33	0.324667	0.147667	0.180081
60	0.281	0.292	0.282	0.285	0.108	0.131707
